# Supplementary material for: Nutritional Considerations for Bladder Storage Conditions in Adult Females
Source: Int J Environ Res Public Health. 2023 Oct 3;20(19):6879. doi: 10.3390/ijerph20196879 (PMC10573006; doi:10.3390/ijerph20196879)
Supplement: Supplementary file 1 [file ijerph-20-06879-s001.zip]

Archive with 1 entries (1 files):
- ijerph-2601779-supplementary.pdf
